# Supplementary material for: Chemical Constituents of Euphorbia stracheyi Boiss (Euphorbiaceae)
Source: Metabolites. 2023 Jul 15;13(7):852. doi: 10.3390/metabo13070852 (PMC10384431; doi:10.3390/metabo13070852)
Supplement: Supplementary file 1 [file metabolites-13-00852-s001.zip]

Archive with 1 entries (1 files):
- metabolites-2415199-supplementary.pdf
